# Supplementary material for: Correlation of tumor mutational burden with prognosis and immune infiltration in lung adenocarcinoma
Source: Front Oncol. 2023 Mar 7;13:1128785. doi: 10.3389/fonc.2023.1128785 (PMC10028277; doi:10.3389/fonc.2023.1128785)
Supplement: Supplementary file 1 [file DataSheet_1.zip › R workspace/TMB.R]

install.packages("tidyverse")


if (!require("BiocManager", quietly = TRUE))
  install.packages("BiocManager")
BiocManager::install(version = "3.16")


BiocManager::install("limma")


BiocManager::install("DESeq2")


if (!requireNamespace("BiocManager", quietly=TRUE))
  install.packages("BiocManager")
BiocManager::install("TCGAbiolinks")


libraryTCGAbiolinks
COAD <- GDCquery(project = "TCGA-LUAD",
  data.category = "Transcriptome Profiling",
  data.type = "Gene Expression Quantification",
   workflow.type = "STAR - Counts")
GDCdownload(COAD,method="api")


library(TCGAbiolinks)
library(SummarizedExperiment)
library(tidyverse)
source("getTCGAexpr.r")
getTCGAexpr(project = "TCGA-LUAD")


query <- GDCquery(
  project = "TCGA-LUAD", 
  data.category = "Simple Nucleotide Variation",
  data.type = "Masked Somatic Mutation",
  access = "open"
) 

GDCdownload(query)
GDCprepare(query, save = T,save.filename = "TCGA-LUAD_SNP.Rdata")


install.packages("tinyarray")

load(file = "TCGA-LUAD_SNP.Rdata")
maf.coad <- data
class(maf.coad)
dim(maf.coad)
maf.coad[1:10,1:10]

BiocManager::install("maftools")##这是Rplot
library("maftools")
read.maf(maf.coad)
plotmafSummary(maf = maf, rmOutlier = TRUE, addStat = 'median', dashboard = TRUE)


vc_cols <- RColorBrewer::brewer.pal(n = 8, name = 'Paired')##这是瀑布图
names(vc_cols) <- c(
  'Frame_Shift_Del',
  'Missense_Mutation',
  'Nonsense_Mutation',
  'Multi_Hit',
  'Frame_Shift_Ins',
  'In_Frame_Ins',
  'Splice_Site',
  'In_Frame_Del'
)
oncoplot(maf = maf.coad, colors = vc_cols, top = 15)


tmb_table_wt_log = tmb(maf =  maf)  ##四分位数TMB
x = tmb(maf = maf)
head(x)
quantile(x$total_perMB)


par(oma = c(3, 4, 5, 1))###互斥突变基因
somaticInteractions(maf = maf, top = 25, pvalue = c(0.05, 0.1))


maf@data[["TumorVAF"]] <- maf@data$t_alt_count / maf@data$t_depth
plotVaf(maf = maf, vafCol = 'TumorVAF')##样本克隆基因的平均等位基因频率


maf.TMB <- tcgaCompare(
  maf = LUAD.maf, cohortName = 'LUAD-maf', 
  logscale = TRUE, capture_size = 50
)##将我们获取的 MAF 文件中的突变负荷与 TCGA项目中的 33 种癌型的突变负荷进行比较


function(file) {
  # 需要用到的列
  use_cols <- c(
    "Hugo_Symbol", "Variant_Classification", "Tumor_Sample_Barcode", 
    "HGVSc", "t_depth", "t_alt_count"
  )
  # 删除这些突变类型
  mut_type <- c(
    "5'UTR", "3'UTR", "3'Flank", "5'Flank", "Intron", "IGR",
    "Silent", "RNA", "Splice_Region"
  )
  # 读取文件
  df <- read_csv(file, col_select = use_cols)
  data <- df %>% subset(!Variant_Classification %in% mut_type) %>%
    # 计算 VAF
    mutate(vaf = t_alt_count / t_depth) %>%
    group_by(Tumor_Sample_Barcode) %>%
    summarise(mut_num = n(), TMB = mut_num / 30, MaxVAF = max(vaf))
  return(data)
}
LUAD.tmb <- maf.coad %>% 
  filter(TMB != max(TMB)) %>%
  mutate (
    label = if_else(TMB >= 6.375, "High", TMB <1.240,"Low"), 
    .before = "MaxVAF"
    ) %>%
  mutate(Tumor_Sample_Barcode = substr(Tumor_Sample_Barcode, 1, 12))


write_xlsx(clin_info,"clin.xlsx")  导出rdata到excel

total <- merge(maf.coad,x,by="Tumor_Sample_Barcode")

load(tmb_table_wt_log)
mutate(
  label = if_else(TMB >= median(TMB), "High", "Low"), 
  .before = "MaxVAF"
) %>%
  mutate(Tumor_Sample_Barcode = substr(Tumor_Sample_Barcode, 1, 12))


library(survival)
library(survminer)

data.surv <- clin %>% filter(!is.na(time)) %>%
  mutate(
    time = time / 30, 
    status = if_else(status == "Alive", 0, 1)
  ) %>% 
  inner_join(paad.tmb, by = "Tumor_Sample_Barcode") %>%
  dplyr::select(c("Tumor_Sample_Barcode", "time", "status", "label"))

km_fit <- survfit(Surv(time, status) ~ label, data = data.surv)

ggsurvplot(
  km_fit, data = data.surv,
  pval = TRUE, surv.median.line = "hv",
  legend.labs=c("TMB-High","TMB-Low"),
  legend.title="Group",
  title="Overall survival",
  xlab = "Time(month)",
  risk.table = TRUE
)

clin <- LUAD.clin %>% 
  dplyr::select(c(
    "submitter_id", "days_to_last_follow_up", "vital_status",
    "ajcc_pathologic_t", "ajcc_pathologic_n", "ajcc_pathologic_m",
    "ajcc_pathologic_stage", "gender"
  )) %>%
  `names<-`(c("Tumor_Sample_Barcode", "time", "status", "T", "N", "M", "stage", "gender"))


data.cate <- inner_join(LUAD.tmb, clin, by = "Tumor_Sample_Barcode") %>%
  filter_at(vars(T, N, M), all_vars(!endsWith(., "X") & !is.na(.))) %>%
  mutate(
    N = gsub("(N\\d).*", "\\1", N, perl = TRUE),
    stage = if_else(startsWith(stage, c("Stage III", "Stage IV")), "Stage III-IV", "Stage I-II")
  )


get_count <- function(cancer) {
  query <- GDCquery(
    project = "TCGA-LUAD",
    data.category = "Gene expression",
    data.type = "Gene expression quantification",
    platform = "Illumina HiSeq",
    file.type  = "results",
    sample.type = c("Primary Tumor"),
    legacy = TRUE
  )
  # 获取 read count
  exp.count <- GDCprepare(
    query,
    summarizedExperiment = TRUE,
  )
  return(exp.count)
}
paad.exp <- get_count("TCGA-PAAD")

# 预处理
prepData <- TCGAanalyze_Preprocessing(
  object = paad.exp,
  cor.cut = 0.6,
  datatype = "raw_count"
)

# 标准化
dataNorm <- TCGAanalyze_Normalization(
  tabDF = prepData,
  geneInfo = TCGAbiolinks::geneInfo,
)
# 分位数过滤
dataFilt <- TCGAanalyze_Filtering(
  tabDF = dataNorm,
  method = "quantile",
  qnt.cut =  0.25
)

colnames(dataFilt) <- substr(colnames(dataFilt), 1, 12)
sample.high <- subset(paad.tmb, label == "High")$Tumor_Sample_Barcode
sample.low <- subset(paad.tmb, label == "Low")$Tumor_Sample_Barcode

dataHigh <- dataFilt[,colnames(dataFilt) %in% sample.high]
dataLow <- dataFilt[,colnames(dataFilt) %in% sample.low]

DEGs <- TCGAanalyze_DEA(
  mat1 = dataLow,
  mat2 = dataHigh,
  metadata = FALSE,
  Cond1type = "Low",
  Cond2type = "High",
  fdr.cut = 0.01,
  logFC.cut = 1,
  method = "glmLRT"
)
# 差异水平
DEGsFiltLevel <- TCGAanalyze_LevelTab(
  DEGs, "TMB High", "TMB Low",
  dataHigh, dataLow
  )

head(DEGs)

免疫基因
immune_gene <- read_delim("~/Downloads/GeneList.txt", delim = "\t")

(gene_list <- intersect(rownames(DEGs), immune_gene$Symbol))
DEGs[gene_list,]
log(exp.count[gene_list,]) %>% 
  as.data.frame() %>%
  rownames_to_column("Gene") %>%
  pivot_longer(cols = -Gene, names_to = "sample", values_to = "expression") %>%
  mutate(TMB = if_else(sample %in% sample.low, "Low", "High")) %>%
  ggplot(aes(Gene, expression, fill = TMB)) +
  geom_boxplot()

install.packages("remotes")
remotes::install_github("icbi-lab/immunedeconv")

library(immunedeconv)

query <- GDCquery(
  project = "TCGA-LUAD",
  data.category = "Transcriptome Profiling",
  data.type = "Gene Expression Quantification",
  workflow.type = "HTSeq - FPKM-UQ",
  barcode = colnames(LUAD.exp)
)
GDCdownload(query)
data <- GDCprepare(query)

exp <- assay(data) %>% as.data.frame() %>%
  rownames_to_column(var = "Ensembl_ID") %>% {
    # 如果一个 Ensembl ID 映射到多个 gene symbols，要将它删除
    unimap <- mapIds(
      org.Hs.eg.db, keys = .$Ensembl_ID, keytype = "ENSEMBL", 
      column = "SYMBOL", multiVals = "filter")
    filter(., Ensembl_ID %in% names(unimap))
  } %>%
  # 将 Ensembl ID 对应到基因 symbol
  mutate(Symbol = AnnotationDbi::select(
    org.Hs.eg.db, keys = .$Ensembl_ID, keytype = "ENSEMBL",
    columns = "SYMBOL")$SYMBOL, .before = Ensembl_ID) %>% 
  # 删除 Ensembl_ID 列和未配对到 symbol 的 NA 行
  dplyr::select(!Ensembl_ID) %>%
  filter(!is.na(Symbol)) %>%
  # 对基因进行分组取平均值
  group_by(Symbol) %>%
  summarise_all(mean) %>% 
  column_to_rownames(var = "Symbol") %>%
  `names<-`(substr(colnames(.), 1, 12))

exp.tpm <- exp(log(exp.fpkm) - log(sum(exp.fpkm)) + log(1e6))

immune.timer <- deconvolute(
  exp.tpm, "timer", 
  indications = rep("PAAD", 20)
)


immune.timer %>%
  pivot_longer(cols = -cell_type, names_to = "sample", values_to = "percent") %>%
  ggplot(aes(sample, percent, fill = cell_type)) +
  geom_bar(stat='identity') +
  coord_flip()


write.table(exp.tpm, file = "~/Downloads/TCGA/PAAD_TPM.txt", sep = "\t")

source("~/Documents/WorkSpace/RStudio/Cibersort.R")

immune_cibersort <- CIBERSORT(
  sig_matrix = "~/Documents/WorkSpace/RStudio/LM22.txt", 
  mixture_file = "~/Downloads/TCGA/LUAD_TPM.txt",
  perm = 10, QN = F
)


immune.tmb <- immune_cibersort[, 1:22] %>% as.data.frame() %>%
  mutate(label = if_else(rownames(immune_cibersort) %in% sample.high, 1, 0))

immune.cate <- immune.tmb %>% as.data.frame() %>%
  rownames_to_column("sample") %>%
  pivot_longer(cols = c(-sample, -label), names_to = "cell_type", values_to = "percent")

label_high <- group_by(immune.cate, cell_type) %>%
  summarise(y = max(percent))

ggplot(immune.cate, aes(cell_type, percent, fill = factor(label))) +
  geom_boxplot(
    position = position_dodge2(preserve = "single", width = 0.5)) +
  stat_compare_means(
    aes(group = label, label = paste0("p = ", ..p.format..)), label.y = label_high$y) +
  scale_fill_discrete(labels = c("Low", "High"), guide_legend(title = "TMB")) +
  theme(axis.text.x = element_text(angle=60, vjust=1, hjust=1))
