# Supplementary material for: Correlation of tumor mutational burden with prognosis and immune infiltration in lung adenocarcinoma
Source: Front Oncol. 2023 Mar 7;13:1128785. doi: 10.3389/fonc.2023.1128785 (PMC10028277; doi:10.3389/fonc.2023.1128785)
Supplement: Supplementary file 2 [file DataSheet_2.zip]

Archive with 4 entries (3 files):
- 孙娜/
- 孙娜/figure8.ppt
- 孙娜/Project1.pzfx
- 孙娜/~$数据.doc
