# Supplementary material for: Correlation of tumor mutational burden with prognosis and immune infiltration in lung adenocarcinoma
Source: Front Oncol. 2023 Mar 7;13:1128785. doi: 10.3389/fonc.2023.1128785 (PMC10028277; doi:10.3389/fonc.2023.1128785)
Supplement: Supplementary file 3 [file DataSheet_3.zip]

Archive with 1 entries (1 files):
- TCGA-LUAD_clinical.rdata
